# Supplementary material for: Accumulation of Secondary Metabolites of Rhodiola semenovii Boriss. In Situ in the Dynamics of Growth and Development
Source: Metabolites. 2022 Jul 6;12(7):622. doi: 10.3390/metabo12070622 (PMC9323023; doi:10.3390/metabo12070622)
Supplement: Supplementary file 1 [file metabolites-12-00622-s001.zip]

Archive with 1 entries (1 files):
- metabolites-1785259-supplementary.pdf
